# Supplementary material for: The Impact of Prebiotic, Probiotic, and Synbiotic Supplements and Yogurt Consumption on the Risk of Colorectal Neoplasia among Adults: A Systematic Review
Source: Nutrients. 2022 Nov 21;14(22):4937. doi: 10.3390/nu14224937 (PMC9697560; doi:10.3390/nu14224937)
Supplement: Supplementary file 1 [file nutrients-14-04937-s001.zip]

Archive with 1 entries (1 files):
- nutrients-2019966-supplementary.pdf
